# Supplementary material for: TOP2 and NOS2 Orchestrate the Generation of DNA Breaks to Promote Colitis Cancer Initiation
Source: Cancers (Basel). 2026 May 8;18(10):1519. doi: 10.3390/cancers18101519 (PMC13205054; doi:10.3390/cancers18101519)
Supplement: Supplementary file 1 [file cancers-18-01519-s001.zip]

Archive with 1 entries (1 files):
- cancers-4186564-supplementary.pdf
